# Supplementary material for: The emergence of chloroquine-sensitive Plasmodium falciparum is influenced by selected communities in some parts of the Central Region of Ghana
Source: Malar J. 2021 Nov 25;20:447. doi: 10.1186/s12936-021-03985-8 (PMC8620919; doi:10.1186/s12936-021-03985-8)
Supplement: Supplementary file 2 — Additional file 2. Sections of the data analysed and a sample of Chi square and odd ratio analysis for pfcrt K76T at Cape Coast. [file 12936_2021_3985_MOESM2_ESM.xlsx]

## Sheet: Sheet1
			Pfcrt K76 T
		sites	K76	T76	K/T 76	Total
		Cape Coast	33	7	6	46
		Assin Foso	45	16	8	69
		Twifo Praso	45	16	8	60
		Elmina	40	12	8	39
		Total	142	42	30	214
			Pfmdr1 N86Y
		sites	N86	Y86	Total
		Cape Coast	29	17	46
		Assin Foso	61	8	69
		Twifo Praso	54	54	60
		Elmina	36	6	39
		Total	180	3	214
		Age/year	Cape Coast	Elmina	Assin Foso	Twifo Praso
		0-5 yr	16	2	26	24
		6-15 yr	7	3	11	8
		16-30 yr	11	17	25	21
		31-45 yr	9	9	5	4
		> 45 yr	3	8	2	3
		total	46	39	69	60

## Sheet: Sheet2
Table Analyzed	Data 1
P value and statistical significance
Test	Chi-square
Chi-square, df	26.48, 1
z	5.145
P value	<0.0001
P value summary	****
One- or two-sided	Two-sided
Statistically significant (P < 0.05)?	Yes
Effect size	Value	95% CI
Odds ratio	7.105	3.118 to 17.14
Reciprocal of odds ratio	0.1408	0.05833 to 0.3207
Methods used to compute CIs
Odds ratio	Baptista-Pike
Data analyzed	k76	t76	Total
cape coast	33	7	40
All sites	142	214	356
Total	175	221	396
Percentage of row total	k76	t76
cape coast	82.50%	17.50%
All sites	39.89%	60.11%
Percentage of column total	k76	t76
cape coast	18.86%	3.17%
All sites	81.14%	96.83%
Percentage of grand total	k76	t76
cape coast	8.33%	1.77%
All sites	35.86%	54.04%
